# Supplementary material for: SOFA Score Plus Impedance Ratio Predicts Mortality in Critically Ill Patients Admitted to the Emergency Department: Retrospective Observational Study
Source: Healthcare (Basel). 2022 Apr 27;10(5):810. doi: 10.3390/healthcare10050810 (PMC9140899; doi:10.3390/healthcare10050810)
Supplement: Supplementary file 1 [file healthcare-10-00810-s001.zip]

Archive with 1 entries (1 files):
- healthcare-1673018-supplementary.pdf
